# Supplementary material for: Coccidioidal Peritonitis: Clinical Characteristics, Treatment and Outcomes
Source: J Fungi (Basel). 2026 Jul 3;12(7):489. doi: 10.3390/jof12070489 (PMC13412693; doi:10.3390/jof12070489)
Supplement: Supplementary file 1 [file jof-12-00489-s001.zip]

Archive with 1 entries (1 files):
- jof-4325825-supplementary.pdf
